# Supplementary material for: Extrinsic tooth staining potential of high dose and sustained release iron syrups on primary teeth
Source: BMC Oral Health. 2015 Aug 4;15:90. doi: 10.1186/s12903-015-0072-0 (PMC4522998; doi:10.1186/s12903-015-0072-0)
Supplement: Additional file 1: Table S1. — Original Δ E values of the samples tested. (XLSX 15 kb) [file 12903_2015_72_MOESM1_ESM.xlsx]

## Sheet: Sheet1
Sample No	Group	4h	8h	24h	48h	72h	Staining
1	1	0.432	0.521	0.694	0.701	0.701	0
2	1	0.461	0.511	0.654	0.669	0.695	0
3	1	0.521	0.625	0.771	0.781	0.881	0
4	1	0.623	0.623	0.707	0.732	0.732	0
5	1	0.521	0.635	0.724	0.766	0.799	0
6	1	0.423	0.528	0.654	0.789	0.891	0
7	1	0.321	0.423	0.666	0.698	0.701	0
8	1	0.221	0.354	0.541	0.621	0.601	0
9	1	0.162	0.211	0.321	0.452	0.502	0
10	1	0.231	0.349	0.541	0.654	0.706	0
11	2	0.988	1.211	1.605	1.936	2.012	0
12	2	0.885	1.232	1.707	2.31	2.364	0
13	2	0.845	1.002	1.985	3.456	4.658	1
14	2	0.786	1.005	1.369	2.632	5.212	1
15	2	0.992	1.254	1.879	2.156	3.945	1
16	2	0.983	1.231	2.145	2.999	4.562	1
17	2	0.945	1.254	1.885	2.654	2.995	0
18	2	0.893	1.145	2.101	3.212	6.212	1
19	2	0.698	0.987	1.501	2.654	3.212	1
20	2	0.885	1.026	1.985	4.654	5.321	1
21	3	0.854	0.954	1.981	3.213	5.212	1
22	3	0.564	0.689	1.689	4.221	5.632	1
23	3	0.544	0.789	1.956	2.398	3.256	1
24	3	0.968	1.456	2.123	3.565	5.326	1
25	3	0.645	0.994	2.313	3.254	6.234	1
26	3	0.981	1.256	2.412	4.565	6.223	1
27	3	0.689	0.785	1.648	4.621	6.235	1
28	3	0.845	1.002	1.995	4.261	6.123	1
29	3	0.689	0.954	2.013	3.212	3.854	1
30	3	0.754	0.998	2.022	4.225	5.212	1
31	4	0.621	0.798	0.945	1.506	1.985	0
32	4	0.998	1.235	1.012	1.254	1.654	0
33	4	0.975	1.002	1.201	1.789	2.103	0
34	4	0.984	1.023	1.321	1.654	2.897	0
35	4	0.652	0.845	1.032	2.012	4.521	1
36	4	0.887	0.998	1.013	2.312	3.212	1
37	4	0.946	1.102	1.651	2.102	3.212	1
38	4	0.785	0.984	1.321	1.201	1.987	0
39	4	0.886	0.994	1.265	2.301	3.021	1
40	4	0.864	0.996	1.234	1.709	2.987	0
